# Supplementary material for: Acrylamide- and Hydroxymethylfurfural-Forming Capacity of Alternative Flours in Heated Dough Systems
Source: Foods. 2025 Apr 30;14(9):1597. doi: 10.3390/foods14091597 (PMC12071718; doi:10.3390/foods14091597)
Supplement: Supplementary file 1 [file foods-14-01597-s001.zip]

Archive with 1 entries (1 files):
- foods-3609078-supplementary.pdf
